# Supplementary material for: Construction and Application of Graphene Oxide-Bovine Serum Albumin Modified Extended Gate Field Effect Transistor Chiral Sensor
Source: Sensors (Basel). 2021 Jun 7;21(11):3921. doi: 10.3390/s21113921 (PMC8201299; doi:10.3390/s21113921)
Supplement: Supplementary file 1 [file sensors-21-03921-s001.zip]

Archive with 1 entries (1 files):
- sensors-1224175-SI.pdf
